# Supplementary material for: Health Worker Influenza Vaccination Programs: A Key to Pandemic Preparedness and Effective COVID-19 Vaccine Deployment in Low- and Middle-Income Countries
Source: Vaccines (Basel). 2026 Jan 28;14(2):130. doi: 10.3390/vaccines14020130 (PMC12945195; doi:10.3390/vaccines14020130)
Supplement: Supplementary file 1 [file vaccines-14-00130-s001.zip]

Archive with 1 entries (1 files):
- vaccines-4064085-supplementary.pdf
